# Supplementary material for: Zn (II) Porphyrin Built-in D–A Covalent Organic Framework for Efficient Photocatalytic H2 Evolution
Source: Polymers (Basel). 2022 Nov 13;14(22):4893. doi: 10.3390/polym14224893 (PMC9696642; doi:10.3390/polym14224893)
Supplement: Supplementary file 1 [file polymers-14-04893-s001.zip]

Archive with 1 entries (1 files):
- polymers-2007857-supplementary.pdf
